# Supplementary material for: Efficacy and Safety of Flexible and Navigable Suction Ureteral Access Sheath Versus Conventional Ureteral Access Sheath in Retrograde Intrarenal Surgery: An Updated Systematic Review and Meta-Analysis
Source: Medicina (Kaunas). 2026 Mar 13;62(3):536. doi: 10.3390/medicina62030536 (PMC13028440; doi:10.3390/medicina62030536)
Supplement: Supplementary file 1 [file medicina-62-00536-s001.zip]

Archive with 1 entries (1 files):
- medicina-4062522-supplementary.pdf
